# Supplementary material for: M2 cortex-dorsolateral striatum stimulation reverses motor symptoms and synaptic deficits in Huntington’s disease
Source: eLife. 2020 Oct 5;9:e57017. doi: 10.7554/eLife.57017 (PMC7535932; doi:10.7554/eLife.57017)
Supplement: Supplementary file 2. [file elife-57017-supp2.gz.zip]

Archive with 1 entries (1 files):
- mean_striatum_network_hd.nii
